# Supplementary material for: Genetically evaluating the causal role of peripheral immune cells in colorectal cancer: a two-sample Mendelian randomization study
Source: BMC Cancer. 2024 Jun 21;24:753. doi: 10.1186/s12885-024-12515-z (PMC11191266; doi:10.1186/s12885-024-12515-z)
Supplement: Supplementary file 2 — Supplementary Material 2. [file 12885_2024_12515_MOESM2_ESM.xlsx]

## Sheet: Supplementary Table 1
	Supplementary Table 1.Information of used studies and source
	Materials used in study	First author	Participants	Pubmed ID/Online source
	Peripheral blood immune cell	Orrù V	3,757 Sardinians	34857953
	Colorectal cancer	Burrows	5,657 European ancestry cases and 372,016 European ancestry controls	https://gwas.mrcieu.ac.uk/datasets/ieu-b-4965/
		Mbatchou J	4,160 European ancestry cases and 403,585 European ancestry controls	34017140 / https://gwas.mrcieu.ac.uk/datasets/ebi-a-GCST90013862/
		Sakaue S	6,581 European ancestry cases and 463,421 European ancestry controls 8,305 East Asian ancestry cases and 159,386 East Asian ancestry controls	34594039 / https://gwas.mrcieu.ac.uk/datasets/ebi-a-GCST90018808/
	Gene expression profile for CRC GEO accession number: GSE64385	Etienne Becht	3 American individuals	27765066 / https://www.ncbi.nlm.nih.gov/geo/query/acc.cgi?acc=GSE64385
	Gene expression profile for CRC GEO accession number: GSE77167	Alonso S	46 Spain individuals	28214365 / https://www.ncbi.nlm.nih.gov/geo/query/acc.cgi?acc=GSE77167
	Gene expression profile for CRC GEO accession number: GSE122626	Watt SK	26 Denmark individuals	https://www.ncbi.nlm.nih.gov/geo/query/acc.cgi?acc=GSE122626
	Gene expression profile for CRC GEO accession number: GSE164191	Cheng G	121 Chinese individuals	34079596 / https://www.ncbi.nlm.nih.gov/geo/query/acc.cgi?acc=GSE164191

## Sheet: Supplementary Table 2
	Supplementary Table 2.Details for peripheral blood immune cell used in study
	Trait type	Panel	Statistical trait name	Trait	GWAS Catalog Accession Number
	Relative count	Treg	f_Treg_Trait501	CD4 Treg %CD4	GCST90001478
	Relative count	Treg	f_Treg_Trait502	CD4 Treg %T cell	GCST90001479
	Absolute count	Treg	f_Treg_Trait503	Resting Treg AC	GCST90001480
	Relative count	Treg	f_Treg_Trait504	Resting Treg % CD4 Treg	GCST90001481
	Relative count	Treg	f_Treg_Trait505	Resting Treg %CD4	GCST90001482
	Absolute count	Treg	f_Treg_Trait506	CD39+ resting Treg AC	GCST90001483
	Relative count	Treg	f_Treg_Trait507	CD39+ resting Treg %resting Treg	GCST90001484
	Relative count	Treg	f_Treg_Trait508	CD39+ resting Treg % CD4 Treg	GCST90001485
	Absolute count	Treg	f_Treg_Trait509	Activated Treg AC	GCST90001486
	Relative count	Treg	f_Treg_Trait510	Activated Treg %CD4 Treg	GCST90001487
	Relative count	Treg	f_Treg_Trait511	Activated Treg %CD4	GCST90001488
	Absolute count	Treg	f_Treg_Trait512	CD39+ activated Treg AC	GCST90001489
	Relative count	Treg	f_Treg_Trait513	CD39+ activated Treg %activated Treg	GCST90001490
	Relative count	Treg	f_Treg_Trait514	CD39+ activated Treg %CD4 Treg	GCST90001491
	Absolute count	Treg	f_Treg_Trait515	Secreting Treg AC	GCST90001492
	Relative count	Treg	f_Treg_Trait516	Secreting Treg % CD4 Treg	GCST90001493
	Relative count	Treg	f_Treg_Trait517	Secreting Treg %CD4	GCST90001494
	Absolute count	Treg	f_Treg_Trait518	CD39+ secreting Treg AC	GCST90001495
	Relative count	Treg	f_Treg_Trait519	CD39+ secreting Treg %secreting Treg	GCST90001496
	Relative count	Treg	f_Treg_Trait520	CD39+ secreting Treg %CD4 Treg	GCST90001497
	Absolute count	Treg	f_Treg_Trait521	Activated & resting Treg AC	GCST90001498
	Relative count	Treg	f_Treg_Trait522	Activated & resting Treg % CD4 Treg	GCST90001499
	Relative count	Treg	f_Treg_Trait523	Activated & resting Treg %CD4+	GCST90001500
	Absolute count	Treg	f_Treg_Trait527	Activated & secreting Treg AC	GCST90001501
	Relative count	Treg	f_Treg_Trait528	Activated & secreting Treg %CD4 Treg	GCST90001502
	Relative count	Treg	f_Treg_Trait529	Activated & secreting Treg %CD4+	GCST90001503
	Absolute count	Treg	f_Treg_Trait542	CD4 Treg AC	GCST90001513
	Absolute count	Maturation stages of T cell	MT_Trait542	CM DN (CD4-CD8-) AC	GCST90001563
	Relative count	Maturation stages of T cell	MT_Trait543	CM DN (CD4-CD8-) %DN	GCST90001564
	Relative count	Maturation stages of T cell	MT_Trait544	CM DN (CD4-CD8-) %T cell	GCST90001565
	Absolute count	Maturation stages of T cell	MT_Trait545	Naive DN (CD4-CD8-) AC	GCST90001566
	Relative count	Maturation stages of T cell	MT_Trait546	Naive DN (CD4-CD8-) %DN	GCST90001567
	Relative count	Maturation stages of T cell	MT_Trait547	Naive DN (CD4-CD8-) %T cell	GCST90001568
	Absolute count	Maturation stages of T cell	MT_Trait548	EM DN (CD4-CD8-) AC	GCST90001569
	Relative count	Maturation stages of T cell	MT_Trait549	EM DN (CD4-CD8-) %DN	GCST90001570
	Relative count	Maturation stages of T cell	MT_Trait550	EM DN (CD4-CD8-) %T cell	GCST90001571
	Absolute count	Maturation stages of T cell	MT_Trait551	TD DN (CD4-CD8-) AC	GCST90001572
	Relative count	Maturation stages of T cell	MT_Trait552	TD DN (CD4-CD8-) %DN	GCST90001573
	Relative count	Maturation stages of T cell	MT_Trait553	TD DN (CD4-CD8-) %T cell	GCST90001574
	Absolute count	TBNK	TB_ry_Trait527	DN (CD4-CD8-) AC	GCST90001598
	Relative count	TBNK	TB_ry_Trait528	DN (CD4-CD8-) %T cell	GCST90001599
	Relative count	TBNK	TB_Trait529	DN (CD4-CD8-) %leukocyte	GCST90001613
	Absolute count	TBNK	TB_Trait554	DN (CD4-CD8-) NKT AC	GCST90001636
	Relative count	TBNK	TB_Trait555	DN (CD4-CD8-) NKT %T cell	GCST90001637
	Relative count	TBNK	TB_Trait556	DN (CD4-CD8-) NKT %lymphocyte	GCST90001638
	Relative count	Treg	Treg_Trait505	CD28- DN (CD4-CD8-) %DN	GCST90001653
	Absolute count	Treg	Treg_Trait506	CD28- DN (CD4-CD8-) AC	GCST90001654
	Relative count	Treg	Treg_Trait507	CD28+ DN (CD4-CD8-) %T cell	GCST90001655
	Relative count	Treg	Treg_Trait508	CD28+ DN (CD4-CD8-) %DN	GCST90001656
	Absolute count	Treg	Treg_Trait509	CD28+ DN (CD4-CD8-) AC	GCST90001657
	Relative count	Treg	Treg_Trait611	CD28- DN (CD4-CD8-) %T cell	GCST90001694
	MFI	Treg	Blue.530.30.Treg.trait10	CD3 on CD39+ resting Treg	GCST90001852
	MFI	Treg	Blue.530.30.Treg.trait11	CD3 on activated Treg	GCST90001853
	MFI	Treg	Blue.530.30.Treg.trait12	CD3 on CD39+ activated Treg	GCST90001854
	MFI	Treg	Blue.530.30.Treg.trait13	CD3 on secreting Treg	GCST90001855
	MFI	Treg	Blue.530.30.Treg.trait14	CD3 on CD39+ secreting Treg	GCST90001856
	MFI	Treg	Blue.530.30.Treg.trait15	CD3 on activated & secreting Treg	GCST90001857
	MFI	Treg	Blue.530.30.Treg.trait23	CD3 on CD28+ DN (CD4-CD8-)	GCST90001862
	MFI	Treg	Blue.530.30.Treg.trait8	CD3 on CD4 Treg	GCST90001868
	MFI	Treg	Blue.530.30.Treg.trait9	CD3 on resting Treg	GCST90001869
	MFI	Treg	Blue.585.42.Treg.trait10	CD28 on CD39+ activated Treg	GCST90001886
	MFI	Treg	Blue.585.42.Treg.trait11	CD28 on secreting Treg	GCST90001887
	MFI	Treg	Blue.585.42.Treg.trait12	CD28 on CD39+ secreting Treg	GCST90001888
	MFI	Treg	Blue.585.42.Treg.trait13	CD28 on activated & secreting Treg	GCST90001889
	MFI	Treg	Blue.585.42.Treg.trait21	CD28 on CD28+ DN (CD4-CD8-)	GCST90001895
	MFI	Treg	Blue.585.42.Treg.trait6	CD28 on CD4 Treg	GCST90001899
	MFI	Treg	Blue.585.42.Treg.trait7	CD28 on resting Treg	GCST90001900
	MFI	Treg	Blue.585.42.Treg.trait8	CD28 on CD39+ resting Treg	GCST90001901
	MFI	Treg	Blue.585.42.Treg.trait9	CD28 on activated Treg	GCST90001902
	MFI	Treg	Blue.670.LP.Treg.trait12	CD127 on CD28+ DN (CD4-CD8-)	GCST90001925
	MFI	Treg	Blue.780.60.CD25.trait10	CD25 on CD39+ CD4 Treg	GCST90001935
	MFI	Treg	Blue.780.60.CD25.trait2	CD25 on CD4 Treg	GCST90001936
	MFI	Treg	Blue.780.60.CD25.trait3	CD25 on resting Treg	GCST90001937
	MFI	Treg	Blue.780.60.CD25.trait4	CD25 on CD39+ resting Treg	GCST90001938
	MFI	Treg	Blue.780.60.CD25.trait5	CD25 on activated Treg	GCST90001939
	MFI	Treg	Blue.780.60.CD25.trait6	CD25 on CD39+ activated Treg	GCST90001940
	MFI	Treg	Blue.780.60.CD25.trait7	CD25 on secreting Treg	GCST90001941
	MFI	Treg	Blue.780.60.CD25.trait8	CD25 on CD39+ secreting Treg	GCST90001942
	MFI	Treg	Blue.780.60.CD25.trait9	CD25 on activated & secreting Treg	GCST90001943
	MFI	Treg	Red.660.20.Treg.trait2	CD39 on CD39+ activated Treg	GCST90002030
	MFI	Treg	Red.660.20.Treg.trait3	CD39 on CD39+ secreting Treg	GCST90002031
	MFI	Treg	Red.780.60.Treg.trait2	CD4 on CD4 Treg	GCST90002063
	MFI	Treg	Red.780.60.Treg.trait3	CD4 on resting Treg	GCST90002064
	MFI	Treg	Red.780.60.Treg.trait4	CD4 on CD39+ resting Treg	GCST90002065
	MFI	Treg	Red.780.60.Treg.trait5	CD4 on activated Treg	GCST90002066
	MFI	Treg	Red.780.60.Treg.trait6	CD4 on CD39+ activated Treg	GCST90002067
	MFI	Treg	Red.780.60.Treg.trait7	CD4 on secreting Treg	GCST90002068
	MFI	Treg	Red.780.60.Treg.trait8	CD4 on CD39+ secreting Treg	GCST90002069
	MFI	Treg	Red.780.60.Treg.trait9	CD4 on activated & secreting Treg	GCST90002070
	MFI	Treg	Violet.450.50.Treg.trait2	CD45RA on resting Treg	GCST90002102
	MFI	Treg	Violet.450.50.Treg.trait3	CD45RA on CD39+ resting Treg	GCST90002103

## Sheet: Supplementary Table 3
	Supplementary Table 3.Mendelian randomization analysis of associations of immune cell on colorectal cancer in UKB A group
	outcome	exposure	Trait	BETA	SE	OR	OR_lci95	OR_uci95	P value
	Colorectal cancer	90001478	CD4 Treg %CD4	-0.000124782	0.000420941	0.999875	0.999051	1.0007	0.766898
	Colorectal cancer	90001479	CD4 Treg %T cell	-7.50801e-05	0.000429488	0.999925	0.999084	1.00077	0.861227
	Colorectal cancer	90001480	Resting Treg AC	0.00114478	0.000379005	1.00115	1.0004	1.00189	0.00252364
	Colorectal cancer	90001481	Resting Treg % CD4 Treg	0.000502931	0.000213534	1.0005	1.00008	1.00092	0.0185092
	Colorectal cancer	90001482	Resting Treg %CD4	0.000467959	0.000189584	1.00047	1.0001	1.00084	0.013574
	Colorectal cancer	90001483	CD39+ resting Treg AC	0.000494862	0.000295653	1.00049	0.999915	1.00107	0.0941711
	Colorectal cancer	90001484	CD39+ resting Treg %resting Treg	9.4862e-06	0.000283565	1.00001	0.999454	1.00057	0.973313
	Colorectal cancer	90001485	CD39+ resting Treg % CD4 Treg	2.6883e-07	9.03683e-05	1	0.999823	1.00018	0.997626
	Colorectal cancer	90001486	Activated Treg AC	-0.000244657	0.000264367	0.999755	0.999237	1.00027	0.354733
	Colorectal cancer	90001487	Activated Treg %CD4 Treg	-0.000868216	0.000408476	0.999132	0.998333	0.999932	0.0335448
	Colorectal cancer	90001488	Activated Treg %CD4	-0.000664458	0.000454033	0.999336	0.998447	1.00023	0.143342
	Colorectal cancer	90001489	CD39+ activated Treg AC	-0.000353118	0.000209003	0.999647	0.999238	1.00006	0.0911169
	Colorectal cancer	90001490	CD39+ activated Treg %activated Treg	0.000371405	0.000553672	1.00037	0.999286	1.00146	0.502346
	Colorectal cancer	90001491	CD39+ activated Treg %CD4 Treg	2.20702e-05	0.000193898	1.00002	0.999642	1.0004	0.909378
	Colorectal cancer	90001492	Secreting Treg AC	-0.000171893	0.000163201	0.999828	0.999508	1.00015	0.292222
	Colorectal cancer	90001493	Secreting Treg % CD4 Treg	-0.000342271	0.000224207	0.999658	0.999219	1.0001	0.126863
	Colorectal cancer	90001494	Secreting Treg %CD4	-4.70151e-05	0.000131798	0.999953	0.999695	1.00021	0.7213
	Colorectal cancer	90001495	CD39+ secreting Treg AC	-0.00026976	0.000214426	0.99973	0.99931	1.00015	0.208372
	Colorectal cancer	90001496	CD39+ secreting Treg %secreting Treg	-2.63266e-05	0.000235712	0.999974	0.999512	1.00044	0.91107
	Colorectal cancer	90001497	CD39+ secreting Treg %CD4 Treg	5.26685e-06	0.000252745	1.00001	0.99951	1.0005	0.983374
	Colorectal cancer	90001498	Activated & resting Treg AC	0.000777301	0.000530712	1.00078	0.999737	1.00182	0.14302
	Colorectal cancer	90001499	Activated & resting Treg % CD4 Treg	0.000310984	0.000223835	1.00031	0.999872	1.00075	0.164727
	Colorectal cancer	90001500	Activated & resting Treg %CD4+	0.00106279	0.00029819	1.00106	1.00048	1.00165	0.000365061
	Colorectal cancer	90001501	Activated & secreting Treg AC	-0.000149112	0.000151674	0.999851	0.999554	1.00015	0.325555
	Colorectal cancer	90001502	Activated & secreting Treg %CD4 Treg	-6.36367e-05	0.000127097	0.999936	0.999687	1.00019	0.616587
	Colorectal cancer	90001503	Activated & secreting Treg %CD4+	-2.33571e-05	0.000107048	0.999977	0.999767	1.00019	0.827279
	Colorectal cancer	90001513	CD4 Treg AC	-0.000174834	0.000477128	0.999825	0.998891	1.00076	0.714045
	Colorectal cancer	90001563	CM DN (CD4-CD8-) AC	-0.000348137	0.000597046	0.999652	0.998483	1.00082	0.559826
	Colorectal cancer	90001564	CM DN (CD4-CD8-) %DN	-0.000697731	0.00051701	0.999303	0.99829	1.00032	0.17716
	Colorectal cancer	90001565	CM DN (CD4-CD8-) %T cell	0.000118728	0.000377744	1.00012	0.999379	1.00086	0.753287
	Colorectal cancer	90001566	Naive DN (CD4-CD8-) AC	0.000251345	0.00048388	1.00025	0.999303	1.0012	0.603456
	Colorectal cancer	90001567	Naive DN (CD4-CD8-) %DN	-9.24204e-05	0.000425933	0.999908	0.999073	1.00074	0.828221
	Colorectal cancer	90001568	Naive DN (CD4-CD8-) %T cell	5.54867e-05	0.000338237	1.00006	0.999393	1.00072	0.869694
	Colorectal cancer	90001569	EM DN (CD4-CD8-) AC	-0.000557601	0.000476573	0.999443	0.998509	1.00038	0.241992
	Colorectal cancer	90001570	EM DN (CD4-CD8-) %DN	-0.000111708	0.000203297	0.999888	0.99949	1.00029	0.582677
	Colorectal cancer	90001571	EM DN (CD4-CD8-) %T cell	-0.000506645	0.000341855	0.999493	0.998824	1.00016	0.138328
	Colorectal cancer	90001572	TD DN (CD4-CD8-) AC	-0.000237528	0.000283614	0.999763	0.999207	1.00032	0.402309
	Colorectal cancer	90001573	TD DN (CD4-CD8-) %DN	-3.70945e-05	0.000201481	0.999963	0.999568	1.00036	0.853928
	Colorectal cancer	90001574	TD DN (CD4-CD8-) %T cell	-4.2113e-08	0.000188159	1	0.999631	1.00037	0.999821
	Colorectal cancer	90001598	DN (CD4-CD8-) AC	-0.000863437	0.000559296	0.999137	0.998042	1.00023	0.122639
	Colorectal cancer	90001599	DN (CD4-CD8-) %T cell	-0.000615248	0.000589175	0.999385	0.998232	1.00054	0.296369
	Colorectal cancer	90001613	DN (CD4-CD8-) %leukocyte	-0.000954614	0.000308539	0.999046	0.998442	0.99965	0.00197488
	Colorectal cancer	90001636	DN (CD4-CD8-) NKT AC	-0.000275293	0.000957338	0.999725	0.997851	1.0016	0.773683
	Colorectal cancer	90001637	DN (CD4-CD8-) NKT %T cell	-0.000103318	0.000377379	0.999897	0.999157	1.00064	0.784254
	Colorectal cancer	90001638	DN (CD4-CD8-) NKT %lymphocyte	-0.000208055	0.000380932	0.999792	0.999046	1.00054	0.584947
	Colorectal cancer	90001653	CD28- DN (CD4-CD8-) %DN	0.000496868	0.000341215	1.0005	0.999828	1.00117	0.145344
	Colorectal cancer	90001654	CD28- DN (CD4-CD8-) AC	-0.000343995	0.000426553	0.999656	0.998821	1.00049	0.419981
	Colorectal cancer	90001655	CD28+ DN (CD4-CD8-) %T cell	0.000224368	0.000399789	1.00022	0.999441	1.00101	0.574651
	Colorectal cancer	90001656	CD28+ DN (CD4-CD8-) %DN	-0.000496868	0.000341215	0.999503	0.998835	1.00017	0.145344
	Colorectal cancer	90001657	CD28+ DN (CD4-CD8-) AC	-0.000160791	0.000642497	0.999839	0.998581	1.0011	0.802387
	Colorectal cancer	90001694	CD28- DN (CD4-CD8-) %T cell	-0.00043086	0.000398656	0.999569	0.998789	1.00035	0.279794
	Colorectal cancer	90001852	CD3 on CD39+ resting Treg	0.000169835	0.000301094	1.00017	0.99958	1.00076	0.572715
	Colorectal cancer	90001853	CD3 on activated Treg	0.000439305	0.000301402	1.00044	0.999849	1.00103	0.144969
	Colorectal cancer	90001854	CD3 on CD39+ activated Treg	0.000334311	0.000277988	1.00033	0.999789	1.00088	0.229128
	Colorectal cancer	90001855	CD3 on secreting Treg	0.00052481	0.000277473	1.00052	0.999981	1.00107	0.0585724
	Colorectal cancer	90001856	CD3 on CD39+ secreting Treg	0.000135407	0.000338937	1.00014	0.999471	1.0008	0.689522
	Colorectal cancer	90001857	CD3 on activated & secreting Treg	0.000268973	0.000269903	1.00027	0.99974	1.0008	0.31898
	Colorectal cancer	90001862	CD3 on CD28+ DN (CD4-CD8-)	0.000262606	0.000310288	1.00026	0.999655	1.00087	0.397369
	Colorectal cancer	90001868	CD3 on CD4 Treg	0.000628546	0.000347996	1.00063	0.999946	1.00131	0.0708887
	Colorectal cancer	90001869	CD3 on resting Treg	-0.000325133	0.000293129	0.999675	0.999101	1.00025	0.267353
	Colorectal cancer	90001886	CD28 on CD39+ activated Treg	2.89144e-05	0.000300042	1.00003	0.999441	1.00062	0.923229
	Colorectal cancer	90001887	CD28 on secreting Treg	0.000186592	0.000254014	1.00019	0.999689	1.00068	0.462601
	Colorectal cancer	90001888	CD28 on CD39+ secreting Treg	-0.000121586	0.00034296	0.999878	0.999207	1.00055	0.72295
	Colorectal cancer	90001889	CD28 on activated & secreting Treg	0.000190885	0.000147622	1.00019	0.999902	1.00048	0.195989
	Colorectal cancer	90001895	CD28 on CD28+ DN (CD4-CD8-)	0.000275545	0.00153564	1.00028	0.997269	1.00329	0.857598
	Colorectal cancer	90001899	CD28 on CD4 Treg	0.000102593	0.000145522	1.0001	0.999817	1.00039	0.48081
	Colorectal cancer	90001900	CD28 on resting Treg	-0.000329855	0.000551277	0.99967	0.998591	1.00075	0.549608
	Colorectal cancer	90001901	CD28 on CD39+ resting Treg	3.82855e-05	0.000195894	1.00004	0.999654	1.00042	0.845048
	Colorectal cancer	90001902	CD28 on activated Treg	-0.000280391	0.000424563	0.99972	0.998888	1.00055	0.508983
	Colorectal cancer	90001925	CD127 on CD28+ DN (CD4-CD8-)	-0.000541791	0.000457824	0.999458	0.998562	1.00036	0.236649
	Colorectal cancer	90001935	CD25 on CD39+ CD4 Treg	0.000162616	0.000470581	1.00016	0.999241	1.00109	0.72967
	Colorectal cancer	90001936	CD25 on CD4 Treg	0.00023437	0.000243721	1.00023	0.999757	1.00071	0.336236
	Colorectal cancer	90001937	CD25 on resting Treg	0.000176171	0.000377217	1.00018	0.999437	1.00092	0.640479
	Colorectal cancer	90001938	CD25 on CD39+ resting Treg	0.000825502	0.000700109	1.00083	0.999453	1.0022	0.238356
	Colorectal cancer	90001939	CD25 on activated Treg	-0.000121318	0.00051068	0.999879	0.998878	1.00088	0.81222
	Colorectal cancer	90001940	CD25 on CD39+ activated Treg	0.000684218	0.000948721	1.00068	0.998825	1.00255	0.470786
	Colorectal cancer	90001941	CD25 on secreting Treg	0.000639093	0.000260328	1.00064	1.00013	1.00115	0.0140903
	Colorectal cancer	90001942	CD25 on CD39+ secreting Treg	1.93376e-05	0.00028194	1.00002	0.999467	1.00057	0.945318
	Colorectal cancer	90001943	CD25 on activated & secreting Treg	0.000388331	0.00020892	1.00039	0.999979	1.0008	0.0630621
	Colorectal cancer	90002030	CD39 on CD39+ activated Treg	-0.000128189	0.000342597	0.999872	0.999201	1.00054	0.70828
	Colorectal cancer	90002031	CD39 on CD39+ secreting Treg	-4.87657e-05	0.000187744	0.999951	0.999583	1.00032	0.79506
	Colorectal cancer	90002063	CD4 on CD4 Treg	-0.000213248	0.000303145	0.999787	0.999193	1.00038	0.481775
	Colorectal cancer	90002064	CD4 on resting Treg	0.00111321	0.000496433	1.00111	1.00014	1.00209	0.0249343
	Colorectal cancer	90002065	CD4 on CD39+ resting Treg	0.000215426	0.000454708	1.00022	0.999324	1.00111	0.635665
	Colorectal cancer	90002066	CD4 on activated Treg	0.000304138	0.000331312	1.0003	0.999655	1.00095	0.358629
	Colorectal cancer	90002067	CD4 on CD39+ activated Treg	0.000875554	0.000372187	1.00088	1.00015	1.00161	0.01865
	Colorectal cancer	90002068	CD4 on secreting Treg	0.000102456	0.000382066	1.0001	0.999354	1.00085	0.788573
	Colorectal cancer	90002069	CD4 on CD39+ secreting Treg	-3.07709e-05	0.000356926	0.999969	0.99927	1.00067	0.931299
	Colorectal cancer	90002070	CD4 on activated & secreting Treg	-0.000114692	0.000305057	0.999885	0.999288	1.00048	0.70694
	Colorectal cancer	90002102	CD45RA on resting Treg	0.000115812	0.000171901	1.00012	0.999779	1.00045	0.500496
	Colorectal cancer	90002103	CD45RA on CD39+ resting Treg	-0.000394235	0.000455106	0.999606	0.998715	1.0005	0.386354

## Sheet: Supplementary Table 4
	Supplementary Table 4.Mendelian randomization analysis of associations of immune cell on colorectal cancer in UKB B group
	outcome	exposure	Trait	BETA	SE	OR	OR_lci95	OR_uci95	P value
	Colorectal cancer	90001478	CD4 Treg %CD4	0.00760635	0.0345118	1.00764	0.94173	1.07815	0.825561
	Colorectal cancer	90001479	CD4 Treg %T cell	-0.00204654	0.0385976	0.997956	0.925244	1.07638	0.957714
	Colorectal cancer	90001480	Resting Treg AC	0.057098	0.0319037	1.05876	0.994581	1.12708	0.0735027
	Colorectal cancer	90001481	Resting Treg % CD4 Treg	0.0213969	0.0142393	1.02163	0.993509	1.05054	0.132925
	Colorectal cancer	90001482	Resting Treg %CD4	0.0226647	0.0144547	1.02292	0.99435	1.05232	0.116886
	Colorectal cancer	90001483	CD39+ resting Treg AC	0.0377251	0.0184821	1.03845	1.0015	1.07675	0.0412344
	Colorectal cancer	90001484	CD39+ resting Treg %resting Treg	-0.00582747	0.0204477	0.994189	0.955133	1.03484	0.775649
	Colorectal cancer	90001485	CD39+ resting Treg % CD4 Treg	-0.000939783	0.00668882	0.999061	0.986048	1.01224	0.888265
	Colorectal cancer	90001486	Activated Treg AC	-0.0154526	0.0210736	0.984666	0.944824	1.02619	0.463394
	Colorectal cancer	90001487	Activated Treg %CD4 Treg	-0.0404967	0.0265184	0.960312	0.911674	1.01155	0.126733
	Colorectal cancer	90001488	Activated Treg %CD4	-0.0529589	0.0408101	0.948419	0.875512	1.0274	0.194393
	Colorectal cancer	90001489	CD39+ activated Treg AC	-0.0228546	0.0166786	0.977405	0.94597	1.00988	0.170596
	Colorectal cancer	90001490	CD39+ activated Treg %activated Treg	-0.0112557	0.0512271	0.988807	0.894348	1.09324	0.826087
	Colorectal cancer	90001491	CD39+ activated Treg %CD4 Treg	-0.000928343	0.0167253	0.999072	0.966852	1.03237	0.955736
	Colorectal cancer	90001492	Secreting Treg AC	-0.0037945	0.0148424	0.996213	0.967649	1.02562	0.798219
	Colorectal cancer	90001493	Secreting Treg % CD4 Treg	-0.0107766	0.0217656	0.989281	0.947966	1.0324	0.620516
	Colorectal cancer	90001494	Secreting Treg %CD4	-0.0018824	0.0116916	0.998119	0.975507	1.02126	0.87209
	Colorectal cancer	90001495	CD39+ secreting Treg AC	-0.0212561	0.0205755	0.978968	0.940274	1.01925	0.301567
	Colorectal cancer	90001496	CD39+ secreting Treg %secreting Treg	-0.0465929	0.0234234	0.954476	0.911647	0.999317	0.0466837
	Colorectal cancer	90001497	CD39+ secreting Treg %CD4 Treg	-0.0452684	0.0286931	0.955741	0.903475	1.01103	0.114641
	Colorectal cancer	90001498	Activated & resting Treg AC	0.0502131	0.0411058	1.0515	0.970102	1.13972	0.221875
	Colorectal cancer	90001499	Activated & resting Treg % CD4 Treg	0.00866061	0.0202598	1.0087	0.969428	1.04956	0.669032
	Colorectal cancer	90001500	Activated & resting Treg %CD4+	0.0608948	0.0213356	1.06279	1.01926	1.10817	0.00431525
	Colorectal cancer	90001501	Activated & secreting Treg AC	-0.0122637	0.0145068	0.987811	0.96012	1.0163	0.397899
	Colorectal cancer	90001502	Activated & secreting Treg %CD4 Treg	-0.00100395	0.00996544	0.998997	0.979673	1.0187	0.919755
	Colorectal cancer	90001503	Activated & secreting Treg %CD4+	-0.00573592	0.00995487	0.99428	0.975069	1.01387	0.564485
	Colorectal cancer	90001513	CD4 Treg AC	-0.0305019	0.037462	0.969959	0.901291	1.04386	0.415526
	Colorectal cancer	90001563	CM DN (CD4-CD8-) AC	-0.0345747	0.0494466	0.966016	0.876788	1.06432	0.484407
	Colorectal cancer	90001564	CM DN (CD4-CD8-) %DN	-0.0561372	0.0321118	0.945409	0.88774	1.00683	0.0804327
	Colorectal cancer	90001565	CM DN (CD4-CD8-) %T cell	0.0324356	0.0275641	1.03297	0.978641	1.09031	0.239302
	Colorectal cancer	90001566	Naive DN (CD4-CD8-) AC	0.00608597	0.047373	1.0061	0.916892	1.104	0.897778
	Colorectal cancer	90001567	Naive DN (CD4-CD8-) %DN	-0.0222591	0.0343743	0.977987	0.914267	1.04615	0.517275
	Colorectal cancer	90001568	Naive DN (CD4-CD8-) %T cell	0.00130974	0.0278099	1.00131	0.948193	1.0574	0.962436
	Colorectal cancer	90001569	EM DN (CD4-CD8-) AC	-0.0548084	0.0356773	0.946667	0.88273	1.01523	0.124483
	Colorectal cancer	90001570	EM DN (CD4-CD8-) %DN	-0.0102011	0.015136	0.989851	0.960917	1.01966	0.500335
	Colorectal cancer	90001571	EM DN (CD4-CD8-) %T cell	-0.022514	0.0272016	0.977738	0.926975	1.03128	0.407855
	Colorectal cancer	90001572	TD DN (CD4-CD8-) AC	-0.0174369	0.0189941	0.982714	0.946802	1.01999	0.358609
	Colorectal cancer	90001573	TD DN (CD4-CD8-) %DN	0.00401564	0.0170658	1.00402	0.970996	1.03818	0.813973
	Colorectal cancer	90001574	TD DN (CD4-CD8-) %T cell	-0.0136928	0.014872	0.986401	0.958063	1.01558	0.357202
	Colorectal cancer	90001598	DN (CD4-CD8-) AC	-0.0465474	0.041257	0.954519	0.880372	1.03491	0.259222
	Colorectal cancer	90001599	DN (CD4-CD8-) %T cell	-0.0143273	0.0449414	0.985775	0.902657	1.07655	0.749879
	Colorectal cancer	90001613	DN (CD4-CD8-) %leukocyte	-0.0462228	0.0235341	0.954829	0.911786	0.999904	0.0495207
	Colorectal cancer	90001636	DN (CD4-CD8-) NKT AC	0.0103426	0.108078	1.0104	0.817511	1.24879	0.923762
	Colorectal cancer	90001637	DN (CD4-CD8-) NKT %T cell	-0.0163551	0.0312105	0.983778	0.925401	1.04584	0.60026
	Colorectal cancer	90001638	DN (CD4-CD8-) NKT %lymphocyte	-0.00683716	0.0315243	0.993186	0.933677	1.05649	0.828297
	Colorectal cancer	90001653	CD28- DN (CD4-CD8-) %DN	0.0205847	0.027345	1.0208	0.967527	1.077	0.451584
	Colorectal cancer	90001654	CD28- DN (CD4-CD8-) AC	-0.00139005	0.0301242	0.998611	0.941356	1.05935	0.963195
	Colorectal cancer	90001655	CD28+ DN (CD4-CD8-) %T cell	-0.0146233	0.0275233	0.985483	0.933729	1.04011	0.595206
	Colorectal cancer	90001656	CD28+ DN (CD4-CD8-) %DN	-0.0205847	0.027345	0.979626	0.928504	1.03356	0.451584
	Colorectal cancer	90001657	CD28+ DN (CD4-CD8-) AC	-0.0107968	0.0606654	0.989261	0.878358	1.11417	0.858744
	Colorectal cancer	90001694	CD28- DN (CD4-CD8-) %T cell	-0.0166527	0.0282773	0.983485	0.93046	1.03953	0.555924
	Colorectal cancer	90001852	CD3 on CD39+ resting Treg	0.0111688	0.0352355	1.01123	0.943751	1.08354	0.751261
	Colorectal cancer	90001853	CD3 on activated Treg	0.0396573	0.0226245	1.04045	0.995324	1.08763	0.0796287
	Colorectal cancer	90001854	CD3 on CD39+ activated Treg	0.0280848	0.024489	1.02848	0.980283	1.07905	0.251451
	Colorectal cancer	90001855	CD3 on secreting Treg	-0.0130474	0.0245584	0.987037	0.940652	1.03571	0.595225
	Colorectal cancer	90001856	CD3 on CD39+ secreting Treg	0.000163696	0.0273814	1.00016	0.947902	1.05531	0.99523
	Colorectal cancer	90001857	CD3 on activated & secreting Treg	0.00958443	0.0211576	1.00963	0.968619	1.05238	0.650547
	Colorectal cancer	90001862	CD3 on CD28+ DN (CD4-CD8-)	-0.0122047	0.02694	0.987869	0.937061	1.04143	0.650524
	Colorectal cancer	90001868	CD3 on CD4 Treg	0.0410962	0.0287595	1.04195	0.984844	1.10237	0.153016
	Colorectal cancer	90001869	CD3 on resting Treg	-0.0134918	0.022802	0.986599	0.943477	1.03169	0.554055
	Colorectal cancer	90001886	CD28 on CD39+ activated Treg	-0.0112507	0.0220929	0.988812	0.946908	1.03257	0.610579
	Colorectal cancer	90001887	CD28 on secreting Treg	0.0366636	0.0201093	1.03734	0.997253	1.07905	0.0682705
	Colorectal cancer	90001888	CD28 on CD39+ secreting Treg	-0.0193899	0.0345589	0.980797	0.916562	1.04953	0.574752
	Colorectal cancer	90001889	CD28 on activated & secreting Treg	0.0475521	0.0200893	1.0487	1.00821	1.09082	0.0179313
	Colorectal cancer	90001895	CD28 on CD28+ DN (CD4-CD8-)	0.0568468	0.161371	1.05849	0.771483	1.45228	0.724633
	Colorectal cancer	90001899	CD28 on CD4 Treg	0.0424971	0.0184244	1.04341	1.00641	1.08178	0.021079
	Colorectal cancer	90001900	CD28 on resting Treg	0.0344338	0.0477805	1.03503	0.942503	1.13665	0.471114
	Colorectal cancer	90001901	CD28 on CD39+ resting Treg	0.00189316	0.020593	1.00189	0.962261	1.04316	0.926752
	Colorectal cancer	90001902	CD28 on activated Treg	0.0205039	0.0366334	1.02072	0.949996	1.0967	0.57568
	Colorectal cancer	90001925	CD127 on CD28+ DN (CD4-CD8-)	-0.0614292	0.0468949	0.94042	0.857835	1.03095	0.190218
	Colorectal cancer	90001935	CD25 on CD39+ CD4 Treg	-0.0220661	0.0499031	0.978176	0.88703	1.07869	0.65836
	Colorectal cancer	90001936	CD25 on CD4 Treg	0.0117435	0.0187376	1.01181	0.975327	1.04966	0.530835
	Colorectal cancer	90001937	CD25 on resting Treg	0.0144455	0.0303085	1.01455	0.956037	1.07665	0.633636
	Colorectal cancer	90001938	CD25 on CD39+ resting Treg	-0.0132558	0.0576014	0.986832	0.881479	1.10478	0.817991
	Colorectal cancer	90001939	CD25 on activated Treg	0.0219972	0.0452582	1.02224	0.935468	1.11706	0.62694
	Colorectal cancer	90001940	CD25 on CD39+ activated Treg	0.0965033	0.0569175	1.10131	0.985058	1.23129	0.0899814
	Colorectal cancer	90001941	CD25 on secreting Treg	0.0397632	0.0242921	1.04056	0.992181	1.09131	0.101657
	Colorectal cancer	90001942	CD25 on CD39+ secreting Treg	0.016409	0.0225835	1.01654	0.97253	1.06255	0.467476
	Colorectal cancer	90001943	CD25 on activated & secreting Treg	0.0271343	0.017878	1.02751	0.992125	1.06415	0.129078
	Colorectal cancer	90002030	CD39 on CD39+ activated Treg	0.00356477	0.0299646	1.00357	0.946328	1.06428	0.905302
	Colorectal cancer	90002031	CD39 on CD39+ secreting Treg	0.00375091	0.0171846	1.00376	0.970513	1.03814	0.827217
	Colorectal cancer	90002063	CD4 on CD4 Treg	-0.0149019	0.0294455	0.985209	0.929959	1.04374	0.612798
	Colorectal cancer	90002064	CD4 on resting Treg	0.0484287	0.0419477	1.04962	0.966776	1.13956	0.248295
	Colorectal cancer	90002065	CD4 on CD39+ resting Treg	0.0357457	0.0361799	1.03639	0.965444	1.11255	0.323153
	Colorectal cancer	90002066	CD4 on activated Treg	0.0235398	0.0222772	1.02382	0.980078	1.06951	0.29066
	Colorectal cancer	90002067	CD4 on CD39+ activated Treg	0.0278191	0.0245836	1.02821	0.979841	1.07897	0.257798
	Colorectal cancer	90002068	CD4 on secreting Treg	0.0111197	0.0341728	1.01118	0.945672	1.08123	0.744881
	Colorectal cancer	90002069	CD4 on CD39+ secreting Treg	-0.0168838	0.0325391	0.983258	0.922507	1.04801	0.603848
	Colorectal cancer	90002070	CD4 on activated & secreting Treg	-0.000562764	0.0277427	0.999437	0.946543	1.05529	0.983816
	Colorectal cancer	90002102	CD45RA on resting Treg	-0.00759639	0.014323	0.992432	0.964959	1.02069	0.59586
	Colorectal cancer	90002103	CD45RA on CD39+ resting Treg	-0.00543099	0.033415	0.994584	0.931532	1.0619	0.870887

## Sheet: Supplementary Table 5
	Supplementary Table 5.Mendelian randomization analysis of associations of immune cell on colorectal cancer in Meta-C group
	outcome	exposure	Trait	BETA	SE	OR	OR_lci95	OR_uci95	P value
	Colorectal cancer	90001478	CD4 Treg %CD4	-0.0103795	0.0233414	0.989674	0.945418	1.036	0.656549
	Colorectal cancer	90001479	CD4 Treg %T cell	0.0345674	0.0207027	1.03517	0.994008	1.07804	0.0949769
	Colorectal cancer	90001480	Resting Treg AC	0.0156248	0.0201197	1.01575	0.976471	1.0566	0.437399
	Colorectal cancer	90001481	Resting Treg % CD4 Treg	0.016971	0.0140769	1.01712	0.989436	1.04557	0.227976
	Colorectal cancer	90001482	Resting Treg %CD4	0.0144478	0.0146768	1.01455	0.985783	1.04416	0.324919
	Colorectal cancer	90001483	CD39+ resting Treg AC	0.0328338	0.0149175	1.03338	1.0036	1.06404	0.0277343
	Colorectal cancer	90001484	CD39+ resting Treg %resting Treg	-0.0107761	0.0132787	0.989282	0.963867	1.01537	0.417061
	Colorectal cancer	90001485	CD39+ resting Treg % CD4 Treg	0.00564187	0.00825778	1.00566	0.989512	1.02207	0.494469
	Colorectal cancer	90001486	Activated Treg AC	-0.00499091	0.0149395	0.995022	0.966308	1.02459	0.738324
	Colorectal cancer	90001487	Activated Treg %CD4 Treg	-0.0120773	0.0205107	0.987995	0.949065	1.02852	0.555975
	Colorectal cancer	90001488	Activated Treg %CD4	-0.0268672	0.0287393	0.97349	0.92017	1.0299	0.34986
	Colorectal cancer	90001489	CD39+ activated Treg AC	-0.0188305	0.0106872	0.981346	0.961003	1.00212	0.0780767
	Colorectal cancer	90001490	CD39+ activated Treg %activated Treg	0.00934467	0.0303984	1.00939	0.951005	1.07136	0.758534
	Colorectal cancer	90001491	CD39+ activated Treg %CD4 Treg	-0.0182977	0.0104989	0.981869	0.96187	1.00228	0.0813654
	Colorectal cancer	90001492	Secreting Treg AC	-0.00921273	0.00859438	0.99083	0.974279	1.00766	0.283743
	Colorectal cancer	90001493	Secreting Treg % CD4 Treg	-0.00715174	0.0119216	0.992874	0.969943	1.01635	0.548574
	Colorectal cancer	90001494	Secreting Treg %CD4	-0.0129652	0.00848672	0.987118	0.970835	1.00368	0.126585
	Colorectal cancer	90001495	CD39+ secreting Treg AC	-0.0232545	0.00966164	0.977014	0.958686	0.995692	0.0160891
	Colorectal cancer	90001496	CD39+ secreting Treg %secreting Treg	-0.0136601	0.0109602	0.986433	0.965468	1.00785	0.21264
	Colorectal cancer	90001497	CD39+ secreting Treg %CD4 Treg	-0.0153507	0.0125691	0.984766	0.960803	1.00933	0.221968
	Colorectal cancer	90001498	Activated & resting Treg AC	0.0285195	0.0247235	1.02893	0.980259	1.08002	0.248691
	Colorectal cancer	90001499	Activated & resting Treg % CD4 Treg	0.00656008	0.011929	1.00658	0.98332	1.03039	0.58237
	Colorectal cancer	90001500	Activated & resting Treg %CD4+	0.0569575	0.0177431	1.05861	1.02243	1.09607	0.00132681
	Colorectal cancer	90001501	Activated & secreting Treg AC	-0.00575078	0.00900212	0.994266	0.976877	1.01196	0.522937
	Colorectal cancer	90001502	Activated & secreting Treg %CD4 Treg	-0.0011378	0.00272883	0.998863	0.993535	1.00422	0.676711
	Colorectal cancer	90001503	Activated & secreting Treg %CD4+	-0.0094691	0.00685684	0.990576	0.977352	1.00398	0.167288
	Colorectal cancer	90001513	CD4 Treg AC	-0.00582102	0.0306146	0.994196	0.936294	1.05568	0.8492
	Colorectal cancer	90001563	CM DN (CD4-CD8-) AC	-0.0131118	0.0295315	0.986974	0.931468	1.04579	0.657048
	Colorectal cancer	90001564	CM DN (CD4-CD8-) %DN	-0.00655187	0.0179001	0.99347	0.959219	1.02894	0.714347
	Colorectal cancer	90001565	CM DN (CD4-CD8-) %T cell	-0.00863582	0.0106845	0.991401	0.970856	1.01238	0.418945
	Colorectal cancer	90001566	Naive DN (CD4-CD8-) AC	0.0153673	0.0217992	1.01549	0.973012	1.05981	0.480842
	Colorectal cancer	90001567	Naive DN (CD4-CD8-) %DN	0.00794869	0.0157346	1.00798	0.977369	1.03955	0.613437
	Colorectal cancer	90001568	Naive DN (CD4-CD8-) %T cell	-0.0372459	0.0195991	0.963439	0.927131	1.00117	0.0573824
	Colorectal cancer	90001569	EM DN (CD4-CD8-) AC	-0.000329578	0.0309286	0.99967	0.940871	1.06215	0.991498
	Colorectal cancer	90001570	EM DN (CD4-CD8-) %DN	-0.00117786	0.0111961	0.998823	0.977143	1.02098	0.916215
	Colorectal cancer	90001571	EM DN (CD4-CD8-) %T cell	-0.0196657	0.0138677	0.980526	0.954234	1.00754	0.156164
	Colorectal cancer	90001572	TD DN (CD4-CD8-) AC	-0.00715627	0.0120953	0.992869	0.969608	1.01669	0.554081
	Colorectal cancer	90001573	TD DN (CD4-CD8-) %DN	0.00645727	0.011051	1.00648	0.984912	1.02852	0.559008
	Colorectal cancer	90001574	TD DN (CD4-CD8-) %T cell	-6.07178e-05	0.0103527	0.999939	0.979854	1.02044	0.99532
	Colorectal cancer	90001598	DN (CD4-CD8-) AC	0.012073	0.0329508	1.01215	0.948844	1.07967	0.714072
	Colorectal cancer	90001599	DN (CD4-CD8-) %T cell	-0.0190122	0.0356328	0.981167	0.914981	1.05214	0.593646
	Colorectal cancer	90001613	DN (CD4-CD8-) %leukocyte	-0.0538811	0.0210773	0.947545	0.909198	0.987509	0.0105777
	Colorectal cancer	90001636	DN (CD4-CD8-) NKT AC	0.016777	0.0474828	1.01692	0.926548	1.1161	0.723842
	Colorectal cancer	90001637	DN (CD4-CD8-) NKT %T cell	-0.0135	0.0229457	0.986591	0.943203	1.03197	0.556301
	Colorectal cancer	90001638	DN (CD4-CD8-) NKT %lymphocyte	-0.00731361	0.0232714	0.992713	0.948451	1.03904	0.753313
	Colorectal cancer	90001653	CD28- DN (CD4-CD8-) %DN	0.00132504	0.0191865	1.00133	0.96437	1.0397	0.944941
	Colorectal cancer	90001654	CD28- DN (CD4-CD8-) AC	-0.00817554	0.0196754	0.991858	0.954336	1.03085	0.677761
	Colorectal cancer	90001655	CD28+ DN (CD4-CD8-) %T cell	0.0134997	0.0226	1.01359	0.969673	1.0595	0.550286
	Colorectal cancer	90001656	CD28+ DN (CD4-CD8-) %DN	-0.00132504	0.0191865	0.998676	0.961818	1.03695	0.944941
	Colorectal cancer	90001657	CD28+ DN (CD4-CD8-) AC	-0.0381312	0.0320971	0.962587	0.903896	1.02509	0.234835
	Colorectal cancer	90001694	CD28- DN (CD4-CD8-) %T cell	-0.0290448	0.0193296	0.971373	0.93526	1.00888	0.132941
	Colorectal cancer	90001852	CD3 on CD39+ resting Treg	0.00742685	0.0183053	1.00745	0.971949	1.04426	0.684948
	Colorectal cancer	90001853	CD3 on activated Treg	0.0131042	0.0145188	1.01319	0.984765	1.04244	0.366753
	Colorectal cancer	90001854	CD3 on CD39+ activated Treg	0.00904247	0.0160881	1.00908	0.977761	1.04141	0.574075
	Colorectal cancer	90001855	CD3 on secreting Treg	0.011775	0.0108851	1.01184	0.990486	1.03366	0.279365
	Colorectal cancer	90001856	CD3 on CD39+ secreting Treg	-0.00260939	0.0168216	0.997394	0.965046	1.03083	0.876725
	Colorectal cancer	90001857	CD3 on activated & secreting Treg	0.00208305	0.0139941	1.00209	0.974973	1.02995	0.881671
	Colorectal cancer	90001862	CD3 on CD28+ DN (CD4-CD8-)	-0.00057923	0.0238044	0.999421	0.953862	1.04716	0.980587
	Colorectal cancer	90001868	CD3 on CD4 Treg	0.0121187	0.0175506	1.01219	0.977966	1.04762	0.489879
	Colorectal cancer	90001869	CD3 on resting Treg	-0.013849	0.015974	0.986247	0.955846	1.01761	0.38596
	Colorectal cancer	90001886	CD28 on CD39+ activated Treg	-0.0071371	0.0142388	0.992888	0.965562	1.02099	0.6162
	Colorectal cancer	90001887	CD28 on secreting Treg	0.0305413	0.0137198	1.03101	1.00366	1.05911	0.0260088
	Colorectal cancer	90001888	CD28 on CD39+ secreting Treg	-0.0417571	0.0197325	0.959103	0.922717	0.996923	0.0343315
	Colorectal cancer	90001889	CD28 on activated & secreting Treg	0.00102117	0.00907363	1.00102	0.983377	1.01898	0.910393
	Colorectal cancer	90001895	CD28 on CD28+ DN (CD4-CD8-)	0.0978754	0.0637593	1.10283	0.973271	1.24963	0.124765
	Colorectal cancer	90001899	CD28 on CD4 Treg	-0.00659841	0.00868015	0.993423	0.976665	1.01047	0.447152
	Colorectal cancer	90001900	CD28 on resting Treg	0.0139716	0.0296278	1.01407	0.956859	1.0747	0.637233
	Colorectal cancer	90001901	CD28 on CD39+ resting Treg	0.00991024	0.0124977	1.00996	0.985521	1.035	0.427798
	Colorectal cancer	90001902	CD28 on activated Treg	-0.00924809	0.0155796	0.990795	0.960997	1.02152	0.552779
	Colorectal cancer	90001925	CD127 on CD28+ DN (CD4-CD8-)	0.016363	0.0235395	1.0165	0.970664	1.06449	0.486975
	Colorectal cancer	90001935	CD25 on CD39+ CD4 Treg	-0.0171703	0.0282085	0.982976	0.930104	1.03885	0.542729
	Colorectal cancer	90001936	CD25 on CD4 Treg	0.0161037	0.0139455	1.01623	0.988833	1.04439	0.248188
	Colorectal cancer	90001937	CD25 on resting Treg	-0.014633	0.0187025	0.985473	0.950003	1.02227	0.433972
	Colorectal cancer	90001938	CD25 on CD39+ resting Treg	-0.00092302	0.035895	0.999077	0.931204	1.0719	0.979485
	Colorectal cancer	90001939	CD25 on activated Treg	0.00267732	0.0311703	1.00268	0.943257	1.06585	0.931551
	Colorectal cancer	90001940	CD25 on CD39+ activated Treg	-0.0275646	0.052005	0.972812	0.878539	1.0772	0.596086
	Colorectal cancer	90001941	CD25 on secreting Treg	0.0130794	0.0155732	1.01317	0.982707	1.04457	0.400983
	Colorectal cancer	90001942	CD25 on CD39+ secreting Treg	-0.000913238	0.0155909	0.999087	0.969019	1.03009	0.953291
	Colorectal cancer	90001943	CD25 on activated & secreting Treg	0.0177017	0.0129737	1.01786	0.992303	1.04407	0.172431
	Colorectal cancer	90002030	CD39 on CD39+ activated Treg	-0.012836	0.018154	0.987246	0.952736	1.02301	0.479528
	Colorectal cancer	90002031	CD39 on CD39+ secreting Treg	-0.00654155	0.0108932	0.99348	0.972493	1.01492	0.548161
	Colorectal cancer	90002063	CD4 on CD4 Treg	-0.000238464	0.0149169	0.999762	0.970955	1.02942	0.987245
	Colorectal cancer	90002064	CD4 on resting Treg	0.0496258	0.0266751	1.05088	0.997346	1.10728	0.0628321
	Colorectal cancer	90002065	CD4 on CD39+ resting Treg	0.0129903	0.0291954	1.01308	0.956731	1.07274	0.656361
	Colorectal cancer	90002066	CD4 on activated Treg	0.00871555	0.0136365	1.00875	0.982149	1.03608	0.522735
	Colorectal cancer	90002067	CD4 on CD39+ activated Treg	0.0216989	0.0194729	1.02194	0.983667	1.06169	0.265145
	Colorectal cancer	90002068	CD4 on secreting Treg	0.00535928	0.0170873	1.00537	0.97226	1.03962	0.753794
	Colorectal cancer	90002069	CD4 on CD39+ secreting Treg	-0.0101737	0.0174239	0.989878	0.956643	1.02427	0.559293
	Colorectal cancer	90002070	CD4 on activated & secreting Treg	-0.000351386	0.0137923	0.999649	0.972987	1.02704	0.979674
	Colorectal cancer	90002102	CD45RA on resting Treg	-0.00477452	0.00991648	0.995237	0.97608	1.01477	0.63018
	Colorectal cancer	90002103	CD45RA on CD39+ resting Treg	-0.0150385	0.0254371	0.985074	0.937166	1.03543	0.554385

## Sheet: Supplementary Table 6
	Supplementary Table 6.Main result for Mendelian randomization on IVW
	Exposure	Method	Outcome	P value	OR	OR_lci95	OR_uci95	Outcome	P value	OR	OR_lci95	OR_uci95	Outcome	P value	OR	OR_lci95	OR_uci95
	GCST90001478	All - Inverse variance weighted	ieu-b-4965	0.766898	0.999875	0.999051	1.0007	GCST90013862	0.825561	1.00764	0.94173	1.07815	GCST90018808	0.656549	0.989674	0.945418	1.036
	GCST90001479	All - Inverse variance weighted	ieu-b-4965	0.861227	0.999925	0.999084	1.00077	GCST90013862	0.957714	0.997956	0.925244	1.07638	GCST90018808	0.0949769	1.03517	0.994008	1.07804
	GCST90001480	All - Inverse variance weighted	ieu-b-4965	0.00252364	1.00115	1.0004	1.00189	GCST90013862	0.0735027	1.05876	0.994581	1.12708	GCST90018808	0.437399	1.01575	0.976471	1.0566
	GCST90001481	All - Inverse variance weighted	ieu-b-4965	0.0185092	1.0005	1.00008	1.00092	GCST90013862	0.132925	1.02163	0.993509	1.05054	GCST90018808	0.227976	1.01712	0.989436	1.04557
	GCST90001482	All - Inverse variance weighted	ieu-b-4965	0.013574	1.00047	1.0001	1.00084	GCST90013862	0.116886	1.02292	0.99435	1.05232	GCST90018808	0.324919	1.01455	0.985783	1.04416
	GCST90001483	All - Inverse variance weighted	ieu-b-4965	0.0941711	1.00049	0.999915	1.00107	GCST90013862	0.0412344	1.03845	1.0015	1.07675	GCST90018808	0.0277343	1.03338	1.0036	1.06404
	GCST90001484	All - Inverse variance weighted	ieu-b-4965	0.973313	1.00001	0.999454	1.00057	GCST90013862	0.775649	0.994189	0.955133	1.03484	GCST90018808	0.417061	0.989282	0.963867	1.01537
	GCST90001485	All - Inverse variance weighted	ieu-b-4965	0.997626	1	0.999823	1.00018	GCST90013862	0.888265	0.999061	0.986048	1.01224	GCST90018808	0.494469	1.00566	0.989512	1.02207
	GCST90001486	All - Inverse variance weighted	ieu-b-4965	0.354733	0.999755	0.999237	1.00027	GCST90013862	0.463394	0.984666	0.944824	1.02619	GCST90018808	0.738324	0.995022	0.966308	1.02459
	GCST90001487	All - Inverse variance weighted	ieu-b-4965	0.0335448	0.999132	0.998333	0.999932	GCST90013862	0.126733	0.960312	0.911674	1.01155	GCST90018808	0.555975	0.987995	0.949065	1.02852
	GCST90001488	All - Inverse variance weighted	ieu-b-4965	0.143342	0.999336	0.998447	1.00023	GCST90013862	0.194393	0.948419	0.875512	1.0274	GCST90018808	0.34986	0.97349	0.92017	1.0299
	GCST90001489	All - Inverse variance weighted	ieu-b-4965	0.0911169	0.999647	0.999238	1.00006	GCST90013862	0.170596	0.977405	0.94597	1.00988	GCST90018808	0.0780767	0.981346	0.961003	1.00212
	GCST90001490	All - Inverse variance weighted	ieu-b-4965	0.502346	1.00037	0.999286	1.00146	GCST90013862	0.826087	0.988807	0.894348	1.09324	GCST90018808	0.758534	1.00939	0.951005	1.07136
	GCST90001491	All - Inverse variance weighted	ieu-b-4965	0.909378	1.00002	0.999642	1.0004	GCST90013862	0.955736	0.999072	0.966852	1.03237	GCST90018808	0.0813654	0.981869	0.96187	1.00228
	GCST90001492	All - Inverse variance weighted	ieu-b-4965	0.292222	0.999828	0.999508	1.00015	GCST90013862	0.798219	0.996213	0.967649	1.02562	GCST90018808	0.283743	0.99083	0.974279	1.00766
	GCST90001493	All - Inverse variance weighted	ieu-b-4965	0.126863	0.999658	0.999219	1.0001	GCST90013862	0.620516	0.989281	0.947966	1.0324	GCST90018808	0.548574	0.992874	0.969943	1.01635
	GCST90001494	All - Inverse variance weighted	ieu-b-4965	0.7213	0.999953	0.999695	1.00021	GCST90013862	0.87209	0.998119	0.975507	1.02126	GCST90018808	0.126585	0.987118	0.970835	1.00368
	GCST90001495	All - Inverse variance weighted	ieu-b-4965	0.208372	0.99973	0.99931	1.00015	GCST90013862	0.301567	0.978968	0.940274	1.01925	GCST90018808	0.0160891	0.977014	0.958686	0.995692
	GCST90001496	All - Inverse variance weighted	ieu-b-4965	0.91107	0.999974	0.999512	1.00044	GCST90013862	0.0466837	0.954476	0.911647	0.999317	GCST90018808	0.21264	0.986433	0.965468	1.00785
	GCST90001497	All - Inverse variance weighted	ieu-b-4965	0.983374	1.00001	0.99951	1.0005	GCST90013862	0.114641	0.955741	0.903475	1.01103	GCST90018808	0.221968	0.984766	0.960803	1.00933
	GCST90001498	All - Inverse variance weighted	ieu-b-4965	0.14302	1.00078	0.999737	1.00182	GCST90013862	0.221875	1.0515	0.970102	1.13972	GCST90018808	0.248691	1.02893	0.980259	1.08002
	GCST90001499	All - Inverse variance weighted	ieu-b-4965	0.164727	1.00031	0.999872	1.00075	GCST90013862	0.669032	1.0087	0.969428	1.04956	GCST90018808	0.58237	1.00658	0.98332	1.03039
	GCST90001500	All - Inverse variance weighted	ieu-b-4965	0.000365061	1.00106	1.00048	1.00165	GCST90013862	0.00431525	1.06279	1.01926	1.10817	GCST90018808	0.00132681	1.05861	1.02243	1.09607
	GCST90001501	All - Inverse variance weighted	ieu-b-4965	0.325555	0.999851	0.999554	1.00015	GCST90013862	0.397899	0.987811	0.96012	1.0163	GCST90018808	0.522937	0.994266	0.976877	1.01196
	GCST90001502	All - Inverse variance weighted	ieu-b-4965	0.616587	0.999936	0.999687	1.00019	GCST90013862	0.919755	0.998997	0.979673	1.0187	GCST90018808	0.676711	0.998863	0.993535	1.00422
	GCST90001503	All - Inverse variance weighted	ieu-b-4965	0.827279	0.999977	0.999767	1.00019	GCST90013862	0.564485	0.99428	0.975069	1.01387	GCST90018808	0.167288	0.990576	0.977352	1.00398
	GCST90001513	All - Inverse variance weighted	ieu-b-4965	0.714045	0.999825	0.998891	1.00076	GCST90013862	0.415526	0.969959	0.901291	1.04386	GCST90018808	0.8492	0.994196	0.936294	1.05568
	GCST90001563	All - Inverse variance weighted	ieu-b-4965	0.559826	0.999652	0.998483	1.00082	GCST90013862	0.484407	0.966016	0.876788	1.06432	GCST90018808	0.657048	0.986974	0.931468	1.04579
	GCST90001564	All - Inverse variance weighted	ieu-b-4965	0.17716	0.999303	0.99829	1.00032	GCST90013862	0.0804327	0.945409	0.88774	1.00683	GCST90018808	0.714347	0.99347	0.959219	1.02894
	GCST90001565	All - Inverse variance weighted	ieu-b-4965	0.753287	1.00012	0.999379	1.00086	GCST90013862	0.239302	1.03297	0.978641	1.09031	GCST90018808	0.418945	0.991401	0.970856	1.01238
	GCST90001566	All - Inverse variance weighted	ieu-b-4965	0.603456	1.00025	0.999303	1.0012	GCST90013862	0.897778	1.0061	0.916892	1.104	GCST90018808	0.480842	1.01549	0.973012	1.05981
	GCST90001567	All - Inverse variance weighted	ieu-b-4965	0.828221	0.999908	0.999073	1.00074	GCST90013862	0.517275	0.977987	0.914267	1.04615	GCST90018808	0.613437	1.00798	0.977369	1.03955
	GCST90001568	All - Inverse variance weighted	ieu-b-4965	0.869694	1.00006	0.999393	1.00072	GCST90013862	0.962436	1.00131	0.948193	1.0574	GCST90018808	0.0573824	0.963439	0.927131	1.00117
	GCST90001569	All - Inverse variance weighted	ieu-b-4965	0.241992	0.999443	0.998509	1.00038	GCST90013862	0.124483	0.946667	0.88273	1.01523	GCST90018808	0.991498	0.99967	0.940871	1.06215
	GCST90001570	All - Inverse variance weighted	ieu-b-4965	0.582677	0.999888	0.99949	1.00029	GCST90013862	0.500335	0.989851	0.960917	1.01966	GCST90018808	0.916215	0.998823	0.977143	1.02098
	GCST90001571	All - Inverse variance weighted	ieu-b-4965	0.138328	0.999493	0.998824	1.00016	GCST90013862	0.407855	0.977738	0.926975	1.03128	GCST90018808	0.156164	0.980526	0.954234	1.00754
	GCST90001572	All - Inverse variance weighted	ieu-b-4965	0.402309	0.999763	0.999207	1.00032	GCST90013862	0.358609	0.982714	0.946802	1.01999	GCST90018808	0.554081	0.992869	0.969608	1.01669
	GCST90001573	All - Inverse variance weighted	ieu-b-4965	0.853928	0.999963	0.999568	1.00036	GCST90013862	0.813973	1.00402	0.970996	1.03818	GCST90018808	0.559008	1.00648	0.984912	1.02852
	GCST90001574	All - Inverse variance weighted	ieu-b-4965	0.999821	1	0.999631	1.00037	GCST90013862	0.357202	0.986401	0.958063	1.01558	GCST90018808	0.99532	0.999939	0.979854	1.02044
	GCST90001598	All - Inverse variance weighted	ieu-b-4965	0.122639	0.999137	0.998042	1.00023	GCST90013862	0.259222	0.954519	0.880372	1.03491	GCST90018808	0.714072	1.01215	0.948844	1.07967
	GCST90001599	All - Inverse variance weighted	ieu-b-4965	0.296369	0.999385	0.998232	1.00054	GCST90013862	0.749879	0.985775	0.902657	1.07655	GCST90018808	0.593646	0.981167	0.914981	1.05214
	GCST90001613	All - Inverse variance weighted	ieu-b-4965	0.00197488	0.999046	0.998442	0.99965	GCST90013862	0.0495207	0.954829	0.911786	0.999904	GCST90018808	0.0105777	0.947545	0.909198	0.987509
	GCST90001636	All - Inverse variance weighted	ieu-b-4965	0.773683	0.999725	0.997851	1.0016	GCST90013862	0.923762	1.0104	0.817511	1.24879	GCST90018808	0.723842	1.01692	0.926548	1.1161
	GCST90001637	All - Inverse variance weighted	ieu-b-4965	0.784254	0.999897	0.999157	1.00064	GCST90013862	0.60026	0.983778	0.925401	1.04584	GCST90018808	0.556301	0.986591	0.943203	1.03197
	GCST90001638	All - Inverse variance weighted	ieu-b-4965	0.584947	0.999792	0.999046	1.00054	GCST90013862	0.828297	0.993186	0.933677	1.05649	GCST90018808	0.753313	0.992713	0.948451	1.03904
	GCST90001653	All - Inverse variance weighted	ieu-b-4965	0.145344	1.0005	0.999828	1.00117	GCST90013862	0.451584	1.0208	0.967527	1.077	GCST90018808	0.944941	1.00133	0.96437	1.0397
	GCST90001654	All - Inverse variance weighted	ieu-b-4965	0.419981	0.999656	0.998821	1.00049	GCST90013862	0.963195	0.998611	0.941356	1.05935	GCST90018808	0.677761	0.991858	0.954336	1.03085
	GCST90001655	All - Inverse variance weighted	ieu-b-4965	0.574651	1.00022	0.999441	1.00101	GCST90013862	0.595206	0.985483	0.933729	1.04011	GCST90018808	0.550286	1.01359	0.969673	1.0595
	GCST90001656	All - Inverse variance weighted	ieu-b-4965	0.145344	0.999503	0.998835	1.00017	GCST90013862	0.451584	0.979626	0.928504	1.03356	GCST90018808	0.944941	0.998676	0.961818	1.03695
	GCST90001657	All - Inverse variance weighted	ieu-b-4965	0.802387	0.999839	0.998581	1.0011	GCST90013862	0.858744	0.989261	0.878358	1.11417	GCST90018808	0.234835	0.962587	0.903896	1.02509
	GCST90001694	All - Inverse variance weighted	ieu-b-4965	0.279794	0.999569	0.998789	1.00035	GCST90013862	0.555924	0.983485	0.93046	1.03953	GCST90018808	0.132941	0.971373	0.93526	1.00888
	GCST90001852	All - Inverse variance weighted	ieu-b-4965	0.572715	1.00017	0.99958	1.00076	GCST90013862	0.751261	1.01123	0.943751	1.08354	GCST90018808	0.684948	1.00745	0.971949	1.04426
	GCST90001853	All - Inverse variance weighted	ieu-b-4965	0.144969	1.00044	0.999849	1.00103	GCST90013862	0.0796287	1.04045	0.995324	1.08763	GCST90018808	0.366753	1.01319	0.984765	1.04244
	GCST90001854	All - Inverse variance weighted	ieu-b-4965	0.229128	1.00033	0.999789	1.00088	GCST90013862	0.251451	1.02848	0.980283	1.07905	GCST90018808	0.574075	1.00908	0.977761	1.04141
	GCST90001855	All - Inverse variance weighted	ieu-b-4965	0.0585724	1.00052	0.999981	1.00107	GCST90013862	0.595225	0.987037	0.940652	1.03571	GCST90018808	0.279365	1.01184	0.990486	1.03366
	GCST90001856	All - Inverse variance weighted	ieu-b-4965	0.689522	1.00014	0.999471	1.0008	GCST90013862	0.99523	1.00016	0.947902	1.05531	GCST90018808	0.876725	0.997394	0.965046	1.03083
	GCST90001857	All - Inverse variance weighted	ieu-b-4965	0.31898	1.00027	0.99974	1.0008	GCST90013862	0.650547	1.00963	0.968619	1.05238	GCST90018808	0.881671	1.00209	0.974973	1.02995
	GCST90001862	All - Inverse variance weighted	ieu-b-4965	0.397369	1.00026	0.999655	1.00087	GCST90013862	0.650524	0.987869	0.937061	1.04143	GCST90018808	0.980587	0.999421	0.953862	1.04716
	GCST90001868	All - Inverse variance weighted	ieu-b-4965	0.0708887	1.00063	0.999946	1.00131	GCST90013862	0.153016	1.04195	0.984844	1.10237	GCST90018808	0.489879	1.01219	0.977966	1.04762
	GCST90001869	All - Inverse variance weighted	ieu-b-4965	0.267353	0.999675	0.999101	1.00025	GCST90013862	0.554055	0.986599	0.943477	1.03169	GCST90018808	0.38596	0.986247	0.955846	1.01761
	GCST90001886	All - Inverse variance weighted	ieu-b-4965	0.923229	1.00003	0.999441	1.00062	GCST90013862	0.610579	0.988812	0.946908	1.03257	GCST90018808	0.6162	0.992888	0.965562	1.02099
	GCST90001887	All - Inverse variance weighted	ieu-b-4965	0.462601	1.00019	0.999689	1.00068	GCST90013862	0.0682705	1.03734	0.997253	1.07905	GCST90018808	0.0260088	1.03101	1.00366	1.05911
	GCST90001888	All - Inverse variance weighted	ieu-b-4965	0.72295	0.999878	0.999207	1.00055	GCST90013862	0.574752	0.980797	0.916562	1.04953	GCST90018808	0.0343315	0.959103	0.922717	0.996923
	GCST90001889	All - Inverse variance weighted	ieu-b-4965	0.195989	1.00019	0.999902	1.00048	GCST90013862	0.0179313	1.0487	1.00821	1.09082	GCST90018808	0.910393	1.00102	0.983377	1.01898
	GCST90001895	All - Inverse variance weighted	ieu-b-4965	0.857598	1.00028	0.997269	1.00329	GCST90013862	0.724633	1.05849	0.771483	1.45228	GCST90018808	0.124765	1.10283	0.973271	1.24963
	GCST90001899	All - Inverse variance weighted	ieu-b-4965	0.48081	1.0001	0.999817	1.00039	GCST90013862	0.021079	1.04341	1.00641	1.08178	GCST90018808	0.447152	0.993423	0.976665	1.01047
	GCST90001900	All - Inverse variance weighted	ieu-b-4965	0.549608	0.99967	0.998591	1.00075	GCST90013862	0.471114	1.03503	0.942503	1.13665	GCST90018808	0.637233	1.01407	0.956859	1.0747
	GCST90001901	All - Inverse variance weighted	ieu-b-4965	0.845048	1.00004	0.999654	1.00042	GCST90013862	0.926752	1.00189	0.962261	1.04316	GCST90018808	0.427798	1.00996	0.985521	1.035
	GCST90001902	All - Inverse variance weighted	ieu-b-4965	0.508983	0.99972	0.998888	1.00055	GCST90013862	0.57568	1.02072	0.949996	1.0967	GCST90018808	0.552779	0.990795	0.960997	1.02152
	GCST90001925	All - Inverse variance weighted	ieu-b-4965	0.236649	0.999458	0.998562	1.00036	GCST90013862	0.190218	0.94042	0.857835	1.03095	GCST90018808	0.486975	1.0165	0.970664	1.06449
	GCST90001935	All - Inverse variance weighted	ieu-b-4965	0.72967	1.00016	0.999241	1.00109	GCST90013862	0.65836	0.978176	0.88703	1.07869	GCST90018808	0.542729	0.982976	0.930104	1.03885
	GCST90001936	All - Inverse variance weighted	ieu-b-4965	0.336236	1.00023	0.999757	1.00071	GCST90013862	0.530835	1.01181	0.975327	1.04966	GCST90018808	0.248188	1.01623	0.988833	1.04439
	GCST90001937	All - Inverse variance weighted	ieu-b-4965	0.640479	1.00018	0.999437	1.00092	GCST90013862	0.633636	1.01455	0.956037	1.07665	GCST90018808	0.433972	0.985473	0.950003	1.02227
	GCST90001938	All - Inverse variance weighted	ieu-b-4965	0.238356	1.00083	0.999453	1.0022	GCST90013862	0.817991	0.986832	0.881479	1.10478	GCST90018808	0.979485	0.999077	0.931204	1.0719
	GCST90001939	All - Inverse variance weighted	ieu-b-4965	0.81222	0.999879	0.998878	1.00088	GCST90013862	0.62694	1.02224	0.935468	1.11706	GCST90018808	0.931551	1.00268	0.943257	1.06585
	GCST90001940	All - Inverse variance weighted	ieu-b-4965	0.470786	1.00068	0.998825	1.00255	GCST90013862	0.0899814	1.10131	0.985058	1.23129	GCST90018808	0.596086	0.972812	0.878539	1.0772
	GCST90001941	All - Inverse variance weighted	ieu-b-4965	0.0140903	1.00064	1.00013	1.00115	GCST90013862	0.101657	1.04056	0.992181	1.09131	GCST90018808	0.400983	1.01317	0.982707	1.04457
	GCST90001942	All - Inverse variance weighted	ieu-b-4965	0.945318	1.00002	0.999467	1.00057	GCST90013862	0.467476	1.01654	0.97253	1.06255	GCST90018808	0.953291	0.999087	0.969019	1.03009
	GCST90001943	All - Inverse variance weighted	ieu-b-4965	0.0630621	1.00039	0.999979	1.0008	GCST90013862	0.129078	1.02751	0.992125	1.06415	GCST90018808	0.172431	1.01786	0.992303	1.04407
	GCST90002030	All - Inverse variance weighted	ieu-b-4965	0.70828	0.999872	0.999201	1.00054	GCST90013862	0.905302	1.00357	0.946328	1.06428	GCST90018808	0.479528	0.987246	0.952736	1.02301
	GCST90002031	All - Inverse variance weighted	ieu-b-4965	0.79506	0.999951	0.999583	1.00032	GCST90013862	0.827217	1.00376	0.970513	1.03814	GCST90018808	0.548161	0.99348	0.972493	1.01492
	GCST90002063	All - Inverse variance weighted	ieu-b-4965	0.481775	0.999787	0.999193	1.00038	GCST90013862	0.612798	0.985209	0.929959	1.04374	GCST90018808	0.987245	0.999762	0.970955	1.02942
	GCST90002064	All - Inverse variance weighted	ieu-b-4965	0.0249343	1.00111	1.00014	1.00209	GCST90013862	0.248295	1.04962	0.966776	1.13956	GCST90018808	0.0628321	1.05088	0.997346	1.10728
	GCST90002065	All - Inverse variance weighted	ieu-b-4965	0.635665	1.00022	0.999324	1.00111	GCST90013862	0.323153	1.03639	0.965444	1.11255	GCST90018808	0.656361	1.01308	0.956731	1.07274
	GCST90002066	All - Inverse variance weighted	ieu-b-4965	0.358629	1.0003	0.999655	1.00095	GCST90013862	0.29066	1.02382	0.980078	1.06951	GCST90018808	0.522735	1.00875	0.982149	1.03608
	GCST90002067	All - Inverse variance weighted	ieu-b-4965	0.01865	1.00088	1.00015	1.00161	GCST90013862	0.257798	1.02821	0.979841	1.07897	GCST90018808	0.265145	1.02194	0.983667	1.06169
	GCST90002068	All - Inverse variance weighted	ieu-b-4965	0.788573	1.0001	0.999354	1.00085	GCST90013862	0.744881	1.01118	0.945672	1.08123	GCST90018808	0.753794	1.00537	0.97226	1.03962
	GCST90002069	All - Inverse variance weighted	ieu-b-4965	0.931299	0.999969	0.99927	1.00067	GCST90013862	0.603848	0.983258	0.922507	1.04801	GCST90018808	0.559293	0.989878	0.956643	1.02427
	GCST90002070	All - Inverse variance weighted	ieu-b-4965	0.70694	0.999885	0.999288	1.00048	GCST90013862	0.983816	0.999437	0.946543	1.05529	GCST90018808	0.979674	0.999649	0.972987	1.02704
	GCST90002102	All - Inverse variance weighted	ieu-b-4965	0.500496	1.00012	0.999779	1.00045	GCST90013862	0.59586	0.992432	0.964959	1.02069	GCST90018808	0.63018	0.995237	0.97608	1.01477
	GCST90002103	All - Inverse variance weighted	ieu-b-4965	0.386354	0.999606	0.998715	1.0005	GCST90013862	0.870887	0.994584	0.931532	1.0619	GCST90018808	0.554385	0.985074	0.937166	1.03543

## Sheet: Supplementary Table 7
	Supplementary Table 7. Information for predicted miRNAs
	Target	ID	Accession	TargetID	Experiment	Literature	Tissue	Association in Clinical parameter	expression in peripheral blood
	LHX9	hsa-mir-155-5p	MIMAT0000646	56956	Microarrays	tarbase	Peripheral blood	Pathologic M Status in COAD / Sex	upregulated
	NEK7	hsa-mir-126-3p	MIMAT0000445	140609	Microarrays	tarbase	Peripheral blood	Pathologic M Status in COAD	upregulated
		hsa-mir-146a-5p	MIMAT0000449	140609	HITS-CLIP	tarbase	Peripheral blood	Pathologic M/N Status in COAD/READ	upregulated
		hsa-mir-155-5p	MIMAT0000646	140609	Microarrays	tarbase	Peripheral blood	Pathologic M Status in COAD / Sex	upregulated
		hsa-mir-181a-5p	MIMAT0000256	140609	HITS-CLIP, PAR-CLIP	tarbase	Peripheral blood	Pathologic M/T Status in COAD	upregulated
		hsa-mir-18a-5p	MIMAT0000072	140609	PAR-CLIP	tarbase	Peripheral blood	*	upregulated
		hsa-mir-19a-3p	MIMAT0000073	140609	HITS-CLIP	tarbase	Peripheral blood	*	upregulated
		hsa-mir-19a-5p	MIMAT0004490	140609	HITS-CLIP	tarbase	Peripheral blood	*	upregulated
		hsa-mir-19b-1-5p	MIMAT0004491	140609	HITS-CLIP	tarbase	Peripheral blood	*	upregulated
		hsa-mir-19b-3p	MIMAT0000074	140609	HITS-CLIP	tarbase	Peripheral blood	Pathologic Stage in COAD	upregulated
		hsa-mir-21-5p	MIMAT0000076	140609	Microarrays	tarbase	Peripheral blood	Pathologic M/N/T Status in READ / Sex	upregulated
		hsa-mir-25-3p	MIMAT0000081	140609	HITS-CLIP, PAR-CLIP	tarbase	Peripheral blood	Pathologic M Status in COAD Pathologic N/T Status in READ	upregulated
	*COAD: colon adenocarcinoma READ: rectum adenocarcinoma M/N/T status: metastasis/node/tumor status

## Sheet: Supplementary Table 8
	Supplementary Table 8.Identified drugs for target genes
	gene	target name	drug name	stage	effective domain
	NEK6	NIMA related kinase 6	Adenosine disphosphateᶿ	Investigational	NA
			ATPᶿ	Investigational	NA
			Magnesiumᶿ	Approved	NA
			D0V0KA꙳	Investigational	NA
			JNJ-7706621ᵌ	Experimental	melanoma
			SU-11652ᵌ	Experimental	cancer
	NEK7	NIMA related kinase 7	Adenosine disphosphateᶿ	Investigational	NA
			ampiroxicamᵌ	Investigational	inflammatory diseases
			ATPᶿ	Investigational	NA
			CPT-6281ⁿ	under investigational application	HCC
			CT-02ⁿ	preclinical	autoimmume diseases
			D0V0KA꙳	Investigational	NA
			HT-6153ⁿ	Investigational	Intervertebral Disc Disease
			HT-6184ⁿ	In clinical trials	MDS
			HT-6258ⁿ	preclinical	gastrointestinal diseases
			HT-6283ⁿ	preclinical	neuroinflammation
			HT-6515ⁿ	Investigational	skin diseases
			Magnesiumᶿ	Approved	NA
			NK-7-902ⁿ	preclinical	cancer
			NEK7 Targeting Program (Monte Rosa)ⁿ	preclinical	inflammatory diseases
			NEK7 targeting medicine(Monte rosa)ⁿ	Investigational	autoimmume diseases
			otenzepadᵌ	In clinical trials	CVD
	NEK9	NIMA related kinase 9	Adenosine disphosphateᶿ	Investigational	NA
			Fostamatinib΅ᶿ	Approved	Rheumatoid Arthritis Immune Thrombocytopenic Purpura
			Magnesiumᶿ	Approved	nutritional diseases
			Manganeseᶿ	Approved	nutritional diseases
			otenzepadᵌ	In clinical trials	CVD
	LHX9	LIM homeobox 9	otenzepadᵌ	In clinical trials	CVD
	ᵌDocumented from Connectivity Map
	΅Documented from Drug Bank
	ᶿDocumented from Gene Card
	ⁿDocumented from PatSnap
	꙳Documented from TTD

## Sheet: Supplementary Table 9
	Supplementary Table 9.Identified small molecules for target genes
	gene	target name	molecule	stage	effective domain
	NEK6	NIMA related kinase 6	ZINC05007751*	Experimental	cancer
	NEK7	NIMA related kinase 7	AKT-inhibitor-Ivᵌ	Investigational	cancer
			Licochalcone B*	Investigational	NSCLC
		hsa-mir-126-3p	Diethylstilbestrolº	approved	cancer
		hsa-mir-181a-5p	Oleic acidº	approved	nutritional diseases
			Docosahexaenoic acidº	approved	nutritional diseases
		hsa-mir-19b-3p	6-hydroxydopamineº	NA	Parkinson's disease
	NEK9	NIMA related kinase 9	DB0614*	Investigational	kinase related disorder
			Dextrorphanᵌ	Experimental	neural disease
			Guanosine-5'-Triphosphateᶿ	Experimental	NA
			RSS0680*	Investigational	kinase related disorder
	LHX9	LIM homeobox 9	NA	NA	NA
	*Documented from MCE
	ᵌDocumented from Connectivity Map
	ᶿDocumented from Gene Card
	ºDocumented from SM2miR
